# Supplementary material for: History and epidemiology of foot-and-mouth disease in Afghanistan: a retrospective study
Source: BMC Vet Res. 2019 Oct 15;15:340. doi: 10.1186/s12917-019-2119-y (PMC6794820; doi:10.1186/s12917-019-2119-y)
Supplement: Supplementary file 1 — Additional file 1. Effect of zone on seroprevalence of FMD based on samples collected in 2009 and tested with an NSP indirect ELISA. [file 12917_2019_2119_MOESM1_ESM.xlsx]

## Sheet: Sheet1
Additional file 1. Effect of zone on seroprevalence of FMD based on samples collected in 2009 and tested with an NSP indirect ELISA.
Zone	Province	Total samples tested	Percentage of test positive samples (95% CI)	Odds Ratios (95% CI)
Central	Kabul	97	66 (55.7 - 75.3)	1
	Parwan	144	57.6 (49.1 - 65.8)	0.7 (0.4-1.2)
	Kapisa	192	66.7 (59.5 - 73.3)	1.03 (0.6-1.7)
	Panjshir	48	41.7 (27.6 - 56.8)	0.4 (0.2-0.8)
	Bamyan	96	42.7 (32.7 - 53.2)	0.4 (0.2-0.7)
		577	58.2 (54.1 – 62.3)
North-East	Badakhshan	432	73.8 (69.4 - 77.9)	1.5 (0.9-2.3)
	Kunduz	192	47.4 (40.2 - 54.7)	0.5 (0.3-0.8)
	Takhar	333	67.3 (61.9 - 72.3)	1.1 (0.7-1.7)
		957	66.3 (63.2 - 69.2)
West	Badghis	48	64.6 (49.5 - 77.8)	0.9 (0.5-1.9)
	Hirat	289	51.6 (45.6 - 57.5)	0.6 (0.3-0.9)
		337	53.4 (47.9 - 58.8)
North	Samangan	48	47.9 (33.3 - 62.8)	0.5 (0.2-1.0)
	Balkh	96	49 (38.6 - 59.4)	0.5 (0.3-0.9)
	Jawzjan	48	45.8 (31.4 - 60.8)	0.4 (0.2-0.9)
	Saripul	96	50 (39.6 - 60.4)	0.52 (0.29-0.92)
	Faryab	96	56.3 (45.8 - 66.4)	0.7 (0.4-1.2)
	Baghlan	240	45.8 (39.4 - 52.4)	0.4 (0.3-0.7)
		624	48.7 (44.7 - 52.7)
East	Nangarhar	671	41.9 (38.1 - 45.7)	0.4 (0.2-0.6)
		671	41.9 (38.1 - 45.7)
		3166	54.8 (53.1 - 56.6)
