# Supplementary material for: History and epidemiology of foot-and-mouth disease in Afghanistan: a retrospective study
Source: BMC Vet Res. 2019 Oct 15;15:340. doi: 10.1186/s12917-019-2119-y (PMC6794820; doi:10.1186/s12917-019-2119-y)
Supplement: Supplementary file 2 — Additional file 2. Influence of zone and province on percentage of FMD positive tissue samples collected from cattle with clinical disease in 2010. [file 12917_2019_2119_MOESM2_ESM.xlsx]

## Sheet: Sheet1
Additional file 2. Influence of zone and province on percentage of FMD positive tissue samples collected from cattle with clinical disease in 2010.
Zone	Province	Number of samples tested	Percentage of positive samples (95% CI)	Odds Ratios (95% CI)
Central	Kabul	45	95.6 (84.9 - 99.5)	1
	Panjshir	45	95.6 (84.9 - 99.5)	1.0 (0.1-7.4)
		90	95.6 (89 - 98.8)
North-East	Badakhshan	16	68.8 (41.3 - 89)	0.1 (0.02-0.6)
	Takhar	11	36.4 (10.9 - 69.2)	0.03 (0.0-0.2)
		27	55.6 (35.3 - 74.5)
West	Herat	39	79.5 (63.5 – 90.7)	0.2 (0.04-0.9)
		39	79.5 (63.5 - 90.7)
North	Samangan	10	100 (69.2 - 100)	-
	Balkh	10	100 (69.2 - 100)	-
	Jawzjan	1	100 (2.5 - 100)	-
	Faryab	7	100 (59 - 100)	-
		28	100 (87.7 - 100)
East	Nangarhar	32	65.6 (46.8 - 81.4)	0.1 (0.02-0.4)
	Khost	2	50 (1.3 - 98.7)	0.1 (0.0-1.1)
		34	64.7 (46.5 - 80.3)
		218	83.5 (77.9 - 88.2)
