# Supplementary material for: History and epidemiology of foot-and-mouth disease in Afghanistan: a retrospective study
Source: BMC Vet Res. 2019 Oct 15;15:340. doi: 10.1186/s12917-019-2119-y (PMC6794820; doi:10.1186/s12917-019-2119-y)
Supplement: Supplementary file 3 — Additional file 3. Seroprevalence to FMD in different zones and provinces based on surveillance undertaken in 2011. [file 12917_2019_2119_MOESM3_ESM.xlsx]

## Sheet: Sheet1
Additional file 3. Seroprevalence to FMD in different zones and provinces based on surveillance undertaken in 2011.
Zone	Province	Number of samples tested	Seroprevalence (95% CI)	Odds Ratios (95% CI)
Central	Kabul	32	43.8 (26.4 - 62.3)	1
	Parwan	46	60.87 (45.4 - 74.9)	2 (0.8-5)
	Kapisa	16	31.25 (11 - 58.7)	0.6 (0.2-2.1)
	Panjshir	32	100 (89.1 - 100)	-
	Bamyan	109	18.35 (11.6 - 26.9)	0.3 (0.1-0.7)
		235	42.1 (35.7 - 48.7)
North-East	Badakhshan	499	45.7 (41.3 - 50.2)	1.1 (0.5-2.2)
	Kunduz	60	41.7 (29.1 - 55.1)	0.9 (0.4-2.2)
	Takhar	90	64.4 (53.7 - 74.3)	2.3 (1.03-5.3)
		649	47.9 (44 - 51.8)
West	Badghis	162	86.4 (80.2 - 91.3)	8.2 (3.6-18.8)
	Herat	432	39.81 (35.2 - 44.6)	0.9 (0.4-1.8)
		594	52.5 (48.4 - 56.6)
South-West	Kandahar	431	40.6 (35.9 - 45.4)	0.9 (0.4-1.8)
	Logar	142	17.6 (11.7 - 24.9)	0.3 (0.1-0.6)
		573	34.9 (31 - 39)
North	Samangan	96	76 (66.3 - 84.2)	4.1 (1.8-9.5)
	Balkh	225	36.9 (30.6 - 43.6)	0.8 (0.4-1.6)
	Jawzjan	96	57.3 (46.8 - 67.3)	1.7 (0.8-3.9)
	Saripul	135	64.4 (55.8 - 72.5)	2.3 (1.1-5.1)
	Faryab	160	40.6 (32.9 - 48.7)	0.9 (0.4-1.9)
	Baghlan	160	63.1 (55.2 - 70.6)	2.2 (1.02-4.8)
		872	53.2 (49.8 - 56.6)
East	Nangarhar	256	37.1 (31.2 - 43.3)	0.8 (0.4-1.6)
	Laghman	32	25 (11.5 - 43.4)	0.4 (0.2-1.2)
	Kunar	32	46.9 (29.1 - 65.5)	1.1 (0.4-3.04)
		320	36.9 (31.6 - 42.4)
		3243	46.4 (44.7 - 48.1)
