# Supplementary material for: History and epidemiology of foot-and-mouth disease in Afghanistan: a retrospective study
Source: BMC Vet Res. 2019 Oct 15;15:340. doi: 10.1186/s12917-019-2119-y (PMC6794820; doi:10.1186/s12917-019-2119-y)
Supplement: Supplementary file 4 — Additional file 4. Seroprevalence based on an NSP indirect ELISA for samples submitted in 2013 from different provinces in Afghanistan. [file 12917_2019_2119_MOESM4_ESM.xlsx]

## Sheet: Sheet1
Additional file 4. Seroprevalence based on an NSP indirect ELISA for samples submitted in 2013 from different provinces in Afghanistan.
Zone	Province	Total samples tested	Percentage of positive samples (95% CI)	Odds Ratios (95% CI)
Central	Kabul	15	26.7 (7.8 - 0.5)	1
	Parwan	1	100 (2.5 - 100)	-
	Kapisa	3	66.7 (9.4 - 99.2)	5.5 (0.4-78.6)
	Panjshir	40	95 (83.1 - 99.4)	52.3 (8.4-342.2)
	Maydan Wardak	4	75 (19.4 - 99.4)	8.3 (0.7-104.2)
		63	76.2 (63.8 - 86)
North-East	Badakhshan	1	0 (0 - 97.5)	-
	Kunduz	6	0 (0 - 45.9)	-
		7	0 (0 - 41)
North-West	Herat	30	70 (50.6 - 85.2)	6.4 (1.6-25.6)
		30	70 (50.6 - 85.2)
South	Ghazni	3	33.3 (0.8 - 90.6)	1.4 (0.1-19.6)
	Logar	11	81.8 (48.2 - 97.7)	12.4 (1.8-83.8)
	Paktia	3	0 (0 - 70.8)	-
		17	58.8 (32.9 - 81.6)
East	Nangarhar	2	100 (15.8 - 100)	-
	Laghman	2	50 (1.3 - 98.7)	2.8 (0.1-55.2)
		4	75 (19.4 - 99.4)
		121	67.8 (58.7 - 76)
