# Supplementary material for: History and epidemiology of foot-and-mouth disease in Afghanistan: a retrospective study
Source: BMC Vet Res. 2019 Oct 15;15:340. doi: 10.1186/s12917-019-2119-y (PMC6794820; doi:10.1186/s12917-019-2119-y)
Supplement: Supplementary file 5 — Additional file 5. Seroprevalence of FMD based on samples tested with an NSP indirect ELISA submitted in 2014from different provinces of Afghanistan. [file 12917_2019_2119_MOESM5_ESM.xlsx]

## Sheet: Sheet1
Additional file 5. Seroprevalence of FMD based on samples tested with an NSP indirect ELISA submitted in 2014from different provinces of Afghanistan.
Zone	Province	Total samples tested	Percentage of positive samples (95% CI)	Odds Ratios (95% CI)
Central	Kabul	39	89.7 (75.8 - 97.1)	1
	Parwan	30	83.3 (65.3 - 94.4)	0.6 (0.1-2.3)
	Kapisa	25	72 (50.6 - 87.9)	0.3 (0.1-1.1)
	Panjshir	42	90.5 (77.4 - 97.3)	1.1 (0.3-4.7)
	Maydan Wardak	11	72.7 (39 - 93.9)	0.3 (0.1-1.6)
		147	84.4 (77.5 - 89.8)
North-East	Badakhshan	8	75 (34.9 - 96.8)	0.3 (0.1-2.3)
	Takhar	94	79.79 (70.4 - 87.4)	0.5 (0.1-1.4)
	Kunduz	6	16.7 (0.4 - 64.1)	0.02 (0.00-0.3)
		108	75.9 (66.8 - 83.6)
North-West	Herat	55	76.4 (63 - 86.8)	0.4 (0.1-1.2)
		55	76.4 (63 - 86.8)
South	Ghazni	1	0 (0 - 97.5)	-
	Logar	30	60 (40.6 - 77.3)	0.2 (0.1-0.6)
	Paktia	4	100 (39.8 - 100)	-
	Khost	2	100 (15.8 - 100)	-
		37	64.9 (47.5 - 79.8)
East	Nangarhar	11	36.4 (10.9 - 69.2)	0.1 (0.01-0.3)
	Kunar	4	25 (0.6 - 80.6)	0.04 (0.00-0.5)
	Laghman	8	62.5 (24.5 - 91.5)	0.2 (0.03-1.1)
		23	43.5 (23.2 - 65.5)
		370	76.2 (71.5 - 80.5)
