# Supplementary material for: History and epidemiology of foot-and-mouth disease in Afghanistan: a retrospective study
Source: BMC Vet Res. 2019 Oct 15;15:340. doi: 10.1186/s12917-019-2119-y (PMC6794820; doi:10.1186/s12917-019-2119-y)
Supplement: Supplementary file 6 — Additional file 6. Seroprevalence based on an NSP indirect ELISA for samples collected in 2015 from different provinces in Afghanistan. [file 12917_2019_2119_MOESM6_ESM.xlsx]

## Sheet: Sheet1
Additional file 6. Seroprevalence based on an NSP indirect ELISA for samples collected in 2015 from different provinces in Afghanistan.
Zone	Province	Total samples tested	Percentage of positive samples (95% CI)	Odds Ratios (95% CI)
Central	Kabul	96	70.8 (60.7 - 79.7)	1
	Parwan	107	75.7 (66.5 - 83.5)	1.3 (0.7-2.4)
	Kapisa	79	49.4 (37.9 - 60.9)	0.4 (0.2-0.8)
	Panjshir	88	90.9 (82.9 - 96)	4.1 (1.8-9.6)
	Bamyan	15	80 (51.9 - 95.7)	1.7 (0.4-6.3)
	Maydan Wardak	24	100 (85.8 - 100)	-
		409	74.3 (69.8 - 78.5)
North-East	Kunduz	26	76.9 (56.4 - 91)	1.4 (0.5-3.8)
		26	76.9 (56.4 - 91)
North	Balkh	35	91.4 (76.9 - 98.2)	4.4 (1.2-15.5)
	Jawzjan	4	75 (19.4 - 99.4)	1.2 (0.1-12.4)
		39	89.7 (75.8 - 97.1)
North-West	Badghis	4	100 (39.8 - 100)	-
	Herat	67	70.2 (57.7 - 80.7)	1 (0.5-1.9)
		71	71.8 (59.9 - 81.9)
South-West	Helmand	2	0 (0 - 84.2)	-
		2	0 (0 - 84.2)
South	Ghazni	12	75 (42.8 - 94.5)	1.2 (0.3-4.9)
	Logar	59	71.2 (57.9 - 82.2)	1.02 (0.5-2.1)
	Paktia	1	100 (2.5 - 100)	-
	Khost	4	75 (19.4 - 99.4)	1.24 (0.1-12.4)
		76	72.4 (60.9 - 82)
East	Nangarhar	24	54.2 (32.8 - 74.5)	0.5 (0.2-1.2)
	Kunar	1	0 (0 - 97.5)	-
	Laghman	10	80 (44.4 - 97.5)	1.7 (0.3-8.3)
		35	60 (42.1 - 76.1)
		658	73.9 (70.3 - 77.2)
