# Supplementary material for: History and epidemiology of foot-and-mouth disease in Afghanistan: a retrospective study
Source: BMC Vet Res. 2019 Oct 15;15:340. doi: 10.1186/s12917-019-2119-y (PMC6794820; doi:10.1186/s12917-019-2119-y)
Supplement: Supplementary file 7 — Additional file 7. Distribution of clinically diagnosed cases of FMD in cattle, sheep and goats in different provinces of Afghanistan in 2016. [file 12917_2019_2119_MOESM7_ESM.xlsx]

## Sheet: Sheet1
Additional file 7. Distribution of clinically diagnosed cases of FMD in cattle, sheep and goats in different provinces of Afghanistan in 2016.
Zone	Province	Percentage of districts reporting FMD cases	Total number of clinical cases of FMD reported	Percentage of FMD clinically suspected cases & (95% CI) of all cases reported
Central	Kabul	33	17	3 (1.7 - 4.7)
	Parwan	60	26	4.5 (3 - 6.6)
	Kapisa	100	28	4.9 (3.3 - 7)
	Panjshir	75	38	6.6 (4.7 - 9)
	Bamyan	86	72	12.5 (9.9 - 15.5)
	Maydan Wardak	56	31	5.4 (3.7 - 7.6)
			212	36.9 (33 – 41)
North-East	Badakhshan	25	21	3.7 (2.3 - 5.5)
	Takhar	53	85	14.8 (12 - 18)
	Kunduz	86	20	3.5 (2.1 - 5.3)
			126	22 (18.6 - 25.6)
North	Balkh	47	20	3.5 (2.1 - 5.3)
	Faryab	20	4	0.7 (0.2 - 1.8)
	Jawzjan	45	15	2.6 (1.5 - 4.3)
			39	6.8 (4.9 - 9.2)
North-West	Badghis	67	22	3.8 (2.4 - 5.7)
	Herat	47	55	9.6 (7.3 - 12.3)
			77	13.4 (10.7 - 16.5)
South-West	Zabul	20	3	0.5 (0.1 - 1.5)
			3	0.5 (0.1 - 1.5)
South	Ghazni	30	28	4.9 (3.3 - 7)
	Logar	43	17	3 (1.7 - 4.7)
	Paktia	7	4	0.7 (0.2 - 1.8)
	Khost	15	6	1.1 (0.4 - 2.3)
			55	9.6 (7.3 - 12.3
East	Kunar	7	1	0.2 (0 – 1)
	Nangarhar	64	51	8.9 (6.7 – 11.5)
	Laghman	50	10	1.7 (0.8 – 3.2)
			62	10.8 (8.4 – 13.6)
			574
